# Supplementary material for: HPV infection and the immune microenvironment in cervical cancer
Source: Front Immunol. 2025 Jul 30;16:1645019. doi: 10.3389/fimmu.2025.1645019 (PMC12343561; doi:10.3389/fimmu.2025.1645019)
Supplement: Supplementary file 1 [file Table1.xlsx]

## Sheet: Sheet1
Table S1. Immune cell populations in the tumor microenvironment (TME) of cervical cancer.
Immune Cell Type	Characteristic Markers	Pro-/Anti-Tumor Role	HPV-Mediated Modulation
Tumor-Associated Macrophages (TAMs)	CD68 (pan), CD163, CD206 (M2)	Pro-tumor (M2), anti-tumor (M1)	HPV promotes M2 polarization, enhancing immunosuppression
Regulatory T cells (Tregs)	CD4, CD25, FOXP3	Pro-tumor	HPV increases Treg recruitment and IL-10/TGF-β secretion
CD8⁺ Cytotoxic T cells	CD8	Anti-tumor	HPV impairs cytotoxicity via PD-1 and antigen presentation disruption
Myeloid-Derived Suppressor Cells (MDSCs)	CD11b, CD33, HLA-DR⁻	Pro-tumor	HPV enhances MDSC recruitment and suppressive function
Natural Killer (NK) cells	CD56, CD16, NKG2D, NKp30	Anti-tumor	HPV downregulates activating ligands and induces IDO-mediated suppression
B cells	CD19, CD20, CD39, PD-L1	Context-dependent	HPV alters antigen presentation, promotes immune evasion
Exhausted T cells	PD-1, LAG-3, TIM-3	Pro-tumor (impaired function)	HPV chronic stimulation leads to T cell exhaustion
